# Supplementary material for: Error Tolerance of Machine Learning Algorithms across Contemporary Biological Targets
Source: Molecules. 2019 Jun 4;24(11):2115. doi: 10.3390/molecules24112115 (PMC6601015; doi:10.3390/molecules24112115)
Supplement: Supplementary file 1 [file molecules-24-02115-s001.zip]

Archive with 3 entries (3 files):
- Excel of Retrospective Predictive Performance for All Algorithms.xlsx
- Supporting Information - Performance Statistics of Machine Learning Algorithms.pdf
- Supporting Information – Target Molecular Biology, Activity Distribution, Support V.pdf
